# Supplementary material for: Gender Differences in Sinonasal Cancer Incidence: Data from the Italian Registry
Source: Cancers (Basel). 2024 May 29;16(11):2053. doi: 10.3390/cancers16112053 (PMC11171114; doi:10.3390/cancers16112053)
Supplement: Supplementary file 1 [file cancers-16-02053-s001.zip]

Archive with 1 entries (1 files):
- cancers-3022137-supplementary.pdf
